# Supplementary material for: Schisandra chinensis Pomace Attenuates Scopolamine-Induced Cholinergic Dysfunction Associated with Changes in BDNF and JNK Signaling
Source: Curr Issues Mol Biol. 2026 Apr 10;48(4):390. doi: 10.3390/cimb48040390 (PMC13115013; doi:10.3390/cimb48040390)
Supplement: Supplementary file 1 [file cimb-48-00390-s001.zip]

Archive with 1 entries (1 files):
- cimb-4204782-supplementary.pdf
